# Supplementary material for: Polarized Trafficking of AQP2 Revealed in Three Dimensional Epithelial Culture
Source: PLoS One. 2015 Jul 6;10(7):e0131719. doi: 10.1371/journal.pone.0131719 (PMC4493001; doi:10.1371/journal.pone.0131719)
Supplement: S1 Zipfile — These zipfiles contain the additional immunofluorescence images of MDCK cysts used for quantification. The included images are of stimulated and non-stimulated MDCK cysts stained with antibodies against total AQP2, as well as pS256, pS261, pS264 and pS269 phospho-AQP2. (ZIP) [file pone.0131719.s003.zip]

Archive with 49 entries (45 files):
- S3_images_tiff/pAQP2 No Tx_tiff/
- S3_images_tiff/pAQP2 No Tx_tiff/pS256_NT_2_raw.tif
- S3_images_tiff/pAQP2 No Tx_tiff/pS256_NT_3_raw.tif
- S3_images_tiff/pAQP2 No Tx_tiff/pS256_NT_4_raw.tif
- S3_images_tiff/pAQP2 No Tx_tiff/pS256_NT_raw.tif
- S3_images_tiff/pAQP2 No Tx_tiff/pS261_NT_2_raw.tif
- S3_images_tiff/pAQP2 No Tx_tiff/pS261_NT_3_raw.tif
- S3_images_tiff/pAQP2 No Tx_tiff/pS261_NT_raw.tif
- S3_images_tiff/pAQP2 No Tx_tiff/pS264 NT_raw02.tif
- S3_images_tiff/pAQP2 No Tx_tiff/pS269_NT_2_raw02.tif
- S3_images_tiff/pAQP2 No Tx_tiff/pS269_NT_3_raw02.tif
- S3_images_tiff/pAQP2 No Tx_tiff/pS269_NT_4_raw02.tif
- S3_images_tiff/pAQP2 No Tx_tiff/pS269_NT_raw02.tif
- S3_images_tiff/pAQP2 No Tx_tiff/Thumbs.db
- S3_images_tiff/pAQP2 Stimulated_tiff/
- S3_images_tiff/pAQP2 Stimulated_tiff/264 fk 2_raw02.tif
- S3_images_tiff/pAQP2 Stimulated_tiff/264 fk 3_raw02.tif
- S3_images_tiff/pAQP2 Stimulated_tiff/264 FK_raw02.tif
- S3_images_tiff/pAQP2 Stimulated_tiff/p256_FK 2_raw.tif
- S3_images_tiff/pAQP2 Stimulated_tiff/p261_VP_raw.tif
- S3_images_tiff/pAQP2 Stimulated_tiff/pS256_FK_raw.tif
- S3_images_tiff/pAQP2 Stimulated_tiff/pS256_VP_2_raw.tif
- S3_images_tiff/pAQP2 Stimulated_tiff/pS256_VP_3_raw.tif
- S3_images_tiff/pAQP2 Stimulated_tiff/pS256_VP_raw.tif
- S3_images_tiff/pAQP2 Stimulated_tiff/pS261_FK_2_raw.tif
- S3_images_tiff/pAQP2 Stimulated_tiff/pS261_FK_3_raw.tif
- S3_images_tiff/pAQP2 Stimulated_tiff/pS261_FK_raw.tif
- S3_images_tiff/pAQP2 Stimulated_tiff/pS269_FK_raw02.tif
- S3_images_tiff/pAQP2 Stimulated_tiff/pS269_VP_2_raw02.tif
- S3_images_tiff/pAQP2 Stimulated_tiff/pS269_VP_3_raw02.tif
- S3_images_tiff/pAQP2 Stimulated_tiff/pS269_VP_raw02.tif
- S3_images_tiff/pAQP2 Stimulated_tiff/Thumbs.db
- S3_images_tiff/Total AQP2 No Tx_tiff/
- S3_images_tiff/Total AQP2 No Tx_tiff/N NT 2_raw01.tif
- S3_images_tiff/Total AQP2 No Tx_tiff/N NT 3_raw01.tif
- S3_images_tiff/Total AQP2 No Tx_tiff/nt 2_raw01.tif
- S3_images_tiff/Total AQP2 No Tx_tiff/nt_raw01.tif
- S3_images_tiff/Total AQP2 No Tx_tiff/Thumbs.db
- S3_images_tiff/Total AQP2 Stimulated_tiff/
- S3_images_tiff/Total AQP2 Stimulated_tiff/n fk 200k 2_raw01.tif
- S3_images_tiff/Total AQP2 Stimulated_tiff/n fk 200k_raw01.tif
- S3_images_tiff/Total AQP2 Stimulated_tiff/n fk 20k 2_raw01.tif
- S3_images_tiff/Total AQP2 Stimulated_tiff/n fk 2k 2_raw01.tif
- S3_images_tiff/Total AQP2 Stimulated_tiff/N v 10 2_raw01.tif
- S3_images_tiff/Total AQP2 Stimulated_tiff/N V 10_raw01.tif
- S3_images_tiff/Total AQP2 Stimulated_tiff/n vp 8 2_raw01.tif
- S3_images_tiff/Total AQP2 Stimulated_tiff/Thumbs.db
- S3_images_tiff/Total AQP2 Stimulated_tiff/vp 10 e 8_raw01.tif
- S3_images_tiff/Total AQP2 Stimulated_tiff/vp 10e8 3_raw01.tif
