# Supplementary material for: Polarized Trafficking of AQP2 Revealed in Three Dimensional Epithelial Culture
Source: PLoS One. 2015 Jul 6;10(7):e0131719. doi: 10.1371/journal.pone.0131719 (PMC4493001; doi:10.1371/journal.pone.0131719)
Supplement: S2 Zipfile — These zipfiles contain the additional western blot data used for quantification from stimulated and non-stimulated MDCK cells. The blots are probed with antibodies for GAPDH, total AQP2, as well as pS256, pS261, pS264 and pS269 phospho-AQP2. (ZIP) [file pone.0131719.s004.zip]

Archive with 6 entries (6 files):
- S4_westerns/AQP2 p256.jpg
- S4_westerns/AQP2 p261.jpg
- S4_westerns/AQP2 p264.jpg
- S4_westerns/AQP2 p269.jpg
- S4_westerns/AQP2 total.jpg
- S4_westerns/Thumbs.db
